# Supplementary material for: HLA-G expression associates with immune evasion muscle-invasive urothelial cancer and drives prognostic relevance
Source: Front Immunol. 2024 Oct 14;15:1478196. doi: 10.3389/fimmu.2024.1478196 (PMC11513269; doi:10.3389/fimmu.2024.1478196)
Supplement: Supplementary file 2 [file Table1.xlsx]

## Sheet: Suppl. T1
Supplementary Table 1.Clinicopathological features (n=241)
Cohort		n=241
Age	Median	71 [95%-CI=69.7-72.3]
Overall Survivall (OS) in months	Median	29.5 [95%-CI=20.4-38.5]
Disease Specific Survival (DSS) in months	Median	38.5 [95%-CI=24.7-64.0]
Sex	male	174	0.721992
	female	67	0.278008
pT-Stage	pT2	72	0.298755
	pT3	116	0.481328
	pT4	53	0.219917
pN-Stage	pN0	154	0.639004
	pN+	68	0.282158
	pNx	19	0.0788382
L-Stage	L0	117	0.485477
	L1	124	0.514523
V-Stag	V0	167	0.692946
	V1	74	0.307054
Pn-Stage	Pn0	157	0.651452
	Pn1	84	0.348548
Resection status	R0	200	0.829876
	R1	40	0.165975
	RX	1	0.00414938
WHO1973	G2	7	0.0290456
	G3	234	0.970954
adjuvant Chemotherapy	No	184	0.763485
	Yes	57	0.236515
molecular subtype	Basal-Squamous	107	0.465217
	Luminal non specified	4	0.0173913
	Luminal Papillary	16	0.0695652
	Lumial Unstable	22	0.0956522
	Stroma rich	72	0.313043
	NE-like	9	0.0391304
Urothelial Subtype Histology	Urothelial-Squamous	63	0.261411
	Urothelial-NOS	103	0.427386
	Urothelial-Variant Histology	48	0.19917
	Sarcomatoid-Rhabdoid	20	0.0829876
	Neuroendocrine	7	0.0290456
Immunphänotyp	Evasion Phenotype	37	0.153527
	Inflamed High	64	0.26556
	Inflamed Low	63	0.261411
	Uninflamed	77	0.319502
