# Supplementary material for: HLA-G expression associates with immune evasion muscle-invasive urothelial cancer and drives prognostic relevance
Source: Front Immunol. 2024 Oct 14;15:1478196. doi: 10.3389/fimmu.2024.1478196 (PMC11513269; doi:10.3389/fimmu.2024.1478196)
Supplement: Supplementary file 3 [file Table2.xlsx]

## Sheet: Suppl. T2
Supplementary Table 2. Utilized immunohistochmistry assays for staining of whole slide sections and tissue microarray slides.
Cell Population/Protein Function	Antigen	Antibody Clone	Species	Dilution	Supplier	Staining Platform	Assessed with	Assessed Compartment	Quantification Scale
Cytotoxic T-Cells	CD8	C8/144B	ms	1:100	Dako	Ventana Benchmark Ultra	QuPath	Membrane (T-Cells)	counts per mm2 tissue area
Granzyme B/CD8 effector protein	GZMB	GrB-7	ms	1:100	Dako	Ventana Benchmark Ultra	QuPath	Cytoplasma (T-Cells)	counts per mm2 tissue area
Treg	FOXP3	236A/E7	ms	1:10.000	Abcam	Ventana Benchmark Ultra	QuPath	Immune cell nuclei (T-Cells)	counts per mm2 tissue area
NK-cells	CD56	MRQ-42	rb	1:100	Cell Marque	Ventana Benchmark Ultra	QuPath	Membrane (NK-cells)	counts per mm2 tissue area
Pan Macrophages	CD68	PGM1	ms	1:200	Dako	Ventana Benchmark Ultra	QuPath	Membrane (Macrophages)	counts per mm2 tissue area
Immune Checkpoint CTLA-4	CTLA-4	BSB-88	ms	1:200	BioSB	Ventana Benchmark Ultra	QuPath	Membrane (immune cells)	counts per mm2 tissue area
Immune Checkpoint PD-1	PD-1	NAT1	ms	1:50	Ventana	Ventana Benchmark Ultra	QuPath	Membrane (immune cells)	counts per mm2 tissue area
Immune Checkpoint LAG3	LAG3	EPR20261	rb	1:500	Abcam	Ventana Benchmark Ultra	QuPath	Membrane (immune cells)	counts per mm2 tissue area
Immune Checkpoint PD-L1	PD-L1	SP263	ms	Ready to use	Ventana	Ventana Benchmark Ultra	Microscope/Semiquantitative	Membrane (Tumor cells, Immune Cells)	TPS, IC-Score, CPS
Immune Checkpoint HLA-G	HLA-G	4H84	ms	1:50	Abcam	Ventana Benchmark Ultra	Microscope/Semiquantitative	Membrane (Tumor cells, Immune Cells)	H-score
Adult MHC-I complex proteins	HLA-A/B/C	EMR8-5	ms	1:100	Abcam	Ventana Benchmark Ultra		Membrane (Tumor cells, Immune Cells)
