# Supplementary material for: HLA-G expression associates with immune evasion muscle-invasive urothelial cancer and drives prognostic relevance
Source: Front Immunol. 2024 Oct 14;15:1478196. doi: 10.3389/fimmu.2024.1478196 (PMC11513269; doi:10.3389/fimmu.2024.1478196)
Supplement: Supplementary file 4 [file Table3.xlsx]

## Sheet: Suppl. T3
Supplementary Table 3A. Shapiro- Wilk test for normal distribution (n=241)
	W	P value
Shapiro-Wilk test	0.984	0.010*
Supplementary Table 3B. Overall survival in HLA-G low/ intermediate/ high subgroup (n=241)
	low	intermediate	high
censored subjects	23	14	6
deaths/events	66	59	71
Median survival	54,57 [95%-CI=41.9-79.9]	25,9 [95%-CI=18.4-36.6]	14,3 [95%-CI=10.2-23.1]
Supplementary Table 3C. Kruskal-Wallis-Test and Dunn`s multiple comparisons test for HLA-G expression among molecular subtypes (n=230)
	P value
Kruskal-Wallis-Test	0.004**
Dunn's multiple comparisons test
Basal-Squamous vs. Luminal non specified	>0.999
Basal-Squamous vs. Luminal Papillary	>0.999
Basal-Squamous vs. Luminal Unstable	0.830
Basal-Squamous vs. NE-like	0.377
Basal-Squamous vs. Stroma rich	0.007**
Luminal non specified vs. Luminal Papillary	>0.999
Luminal non specified vs. Luminal Unstable	>0.999
Luminal non specified vs. NE-like	>0.999
Luminal non specified vs. Stroma rich	>0.999
Luminal Papillary vs. Luminal Unstable	>0.999
Luminal Papillary vs. NE-like	>0.999
Luminal Papillary vs. Stroma rich	>0.999
Luminal Unstable vs. NE-like	>0.999
Luminal Unstable vs. Stroma rich	>0.999
NE-like vs. Stroma rich	>0.999
Supplementary Table 3D. Kruskal-Wallis-Test and Dunn`s multiple comparisons test for HLA-G expression among Urothelial Subtype Histology (n=241)
	P value
Kruskal-Wallis-Test	0.0003***
Dunn's multiple comparisons test
Neuroendocrine vs. Urothelial-Squamous	>0.999
Neuroendocrine vs. Urothelial-NOS	>0.999
Neuroendocrine vs. Urothelial-Variant Histology	>0.999
Neuroendocrine vs. Sarcomatoid/Rhabdoid	0.006**
Urothelial-Squamous vs. Urothelial-NOS	>0.999
Urothelial-Squamous vs. Urothelial-Variant Histology	>0.999
Urothelial-Squamous vs. Sarcomatoid/Rhabdoid	0.004**
Urothelial-NOS vs. Urothelial-Variant Histology	>0.999
Urothelial-NOS vs. Sarcomatoid/Rhabdoid	0.0002***
Urothelial-Variant Histology vs. Sarcomatoid/Rhabdoid	0.011*
Supplementary Table 3E. Kruskal-Wallis-Test and Dunn`s multiple comparisons test for HLA-G expression among immune phenotypes (n=241)
	P value
Kruskal-Wallis-Test	<0.0001****
Dunn's multiple comparisons test
Uninflamed vs. Inflamed Low	>0.999
Uninflamed vs. Inflamed High	0.686
Uninflamed vs. Evasion	<0.0001****
Inflamed Low vs. Inflamed High	0.756
Inflamed Low vs. Evasion	<0.0001****
Inflamed High vs. Evasion	<0.0001****
Supplementary Table 3F. Kruskal-Wallis-Test and Dunn`s multiple comparisons test for CD56, MHC-I, CD68-CD8-Ratio, PD-1-D8-Ratio, and HLA-G-MHCI-Ratio expression among immune phenotypes (n=241)
	CD56 P value	MHC-I P value	CD68-CD8 Ratio P value	PD-1-CD8-Ratio P value	HLA-G-MHC-I-Ratio P value
Kruskal-Wallis-Test	<0.0001****	<0.0001****	<0.0001****	<0.0001****	<0.0001****
Dunn's multiple comparisons test
Uninflamed vs. Inflamed Low	<0.0001****	0.034*	<0.0001****	0,001**	0.002**
Uninflamed vs. Inflamed High	<0.0001****	<0.0001****	<0.0001****	<0.0001****	<0.0001****
Uninflamed vs. Evasion	<0.0001****	0.065	<0.0001****	0,0005***	>0.999
Inflamed Low vs. Inflamed High	<0.0001****	0.031*	<0.0001****	<0.0001****	0.497
Inflamed Low vs. Evasion	0.794	>0.999	0.596	>0.999	0.072
Inflamed High vs. Evasion	0.012*	0.163	0.043*	0.007**	0.0002***
