# Supplementary material for: HLA-G expression associates with immune evasion muscle-invasive urothelial cancer and drives prognostic relevance
Source: Front Immunol. 2024 Oct 14;15:1478196. doi: 10.3389/fimmu.2024.1478196 (PMC11513269; doi:10.3389/fimmu.2024.1478196)
Supplement: Supplementary file 5 [file Table4.xlsx]

## Sheet: Suppl. T4
Supplementary Table 4. Correlations of HLAG vs. FOXP3 and HLAG vs. GZMB-CD8 Ratio within the Evasion Phenotype
	HLAG (log) vs. FOXP3 (log)	HLAG (log) vs. GZMB-CD8 Ratio
Spearman r	0.340	-0.107
95% confidence interval	0.008 - 0.604	-0.425 - 0.234
P value	0.040*	0.528
