# Supplementary material for: HLA-G expression associates with immune evasion muscle-invasive urothelial cancer and drives prognostic relevance
Source: Front Immunol. 2024 Oct 14;15:1478196. doi: 10.3389/fimmu.2024.1478196 (PMC11513269; doi:10.3389/fimmu.2024.1478196)
Supplement: Supplementary file 6 [file Table5.xlsx]

## Sheet: Suppl. T5
Supplementary Table 5. Kruskal-Wallis-Test and Dunn`s multiple comparisons test for CD56, MHC-I, CD68-CD8-Ratio, PD-1-D8-Ratio, and HLA-G-MHCI-Ratio expression among HLA-G subgroups (n=241)
	CD56 P value	MHC-I P value	CD68-CD8 Ratio P value	PD-1-CD8-Ratio P value	GZMB P value
Kruskal-Wallis-Test	0.084	0.265	0.358	0.574	0.246
Dunn's multiple comparisons test
HLAG Low vs. HLAG Intermediate	0.171	>0.999	0.776	0.878	0.284
HLAG Low vs. HLAG High	0.171	>0.999	0.577	>0.999	>0.999
HLAG Intermediate vs. HLAG High	>0.999	0.311	>0.999	>0.999	>0.999
